# Supplementary material for: Spontaneous base flipping helps drive Nsp15’s preferences in double stranded RNA substrates
Source: Nat Commun. 2025 Jan 4;16:391. doi: 10.1038/s41467-024-55682-0 (PMC11700208; doi:10.1038/s41467-024-55682-0)
Supplement: Supplementary file 4 — Source Data [file 41467_2024_55682_MOESM4_ESM.xlsx]

## Sheet: RNA1 "AAUUU" (Figs 1, 4, S8)
RNA sequence 1, target strand "AAUUU"					Reported in Figure 1, reproduced in Figure 4 and Supplemental Figure 8 to facilitate comparison against other sequences
	All gels were loaded according to the following map, with a single empty lane just after t=5m or t=10m.																				% Cleaved calculated from each biological replicate (baseline corrected to intensity of empty gel lane, normalized to RNA intensity at t=2 minutes)
	Some gels contain an additional final timepoint, t=75m, which was not used for quantification.																				Average and standard deviation of these values appear in the line plots in Figure 1C, Figure 4B, and Supplemental Figure 8C.
	Concentration of dye solution used in first, last, and nsp15-only control lanes varies gel to gel.																				For each biological replicate, % cleaved was calculated in both the Cy5 and Fl channels.
	dye	Ladder	RNA-only control	Nsp15-only control	t=0	t=2m	t=5m	t=10m	t=15m	t=30m	t=45m	t=60m	(t=75m)	dye											Replicate 1			Replicate 2			Replicate 3
																					Timepoint	Average	Standard deviation		Cy5	Fl		Cy5	Fl		Cy5	Fl
	Unpaired U																			Unpaired U
																					2	0	0		0	0		0	0		0	0
																					5	15.533	7.68262		7.04006	4.35035		21.1796	20.7384		20.0578	19.8315
																					10	32.1005	5.7361		28.6509	27.5428		28.8855	28.577		39.043	39.9038
																					15	40.7294	4.51611		37.8647	35.8302		39.2914	38.7617		45.4645	47.1641
																					30	50.9296	2.7204		49.4806	47.7691		49.6059	50.1475		54.2684	54.3064
																					45	54.634	2.14457		51.0573	54.2722		57.3168	56.2992		54.5231	54.3356
																					60	59.3633	3.14392		59.298	55.4166		63.6039	62.4984		58.1131	57.2499
	U-A																			U-A
																					2	0	0		0	0		0	0		0	0
																					5	0.569003	1.17636		0.521507	1.22308		-1.64265	1.43033		0.402736	1.47901
																					10	1.35164	7.36664		10.0021	11.1392		-6.23051	-1.11763		-1.85271	-3.83064
																					15	6.57401	4.02097		10.1015	10.7361		2.084	9.58081		2.32773	4.61383
																					30	18.5192	4.33316		14.3209	17.7008		13.7971	17.9646		23.6854	23.6466
																					45	25.2415	3.176		27.1236	28.3502		25.6436	27.7063		21.5567	21.0685
																					60	28.3198	6.72512		37.0339	35.6111		26.4754	27.6669		22.5606	20.5712
	U•G																			U•G
																					2	0	0		0	0		0	0		0	0
																					5	-2.24171	2.56236		-0.913236	2.03081		-3.54844	-2.29116		-3.3419	-5.38634
																					10	3.15887	3.29826		-0.872988	1.96529		1.03704	8.67783		4.27282	3.87321
																					15	-0.64561	4.68954		-1.46927	1.32131		-8.40032	-2.94316		3.41384	4.20394
																					30	3.65514	4.37261		-2.8406	-0.386681		6.58818	7.00157		3.75923	7.80913
																					45	5.78887	3.21796		0.852202	3.3699		5.51728	7.8489		7.63975	9.50516
																					60	7.12832	4.36562		4.54501	7.12649		Overloaded lane, see note right.			8.19463	8.64714		Standard deviation for timepoint t=60 min was estimated conservatively by calculating standard deviation for all timepoint measurements across all replicates (STDEV = 5), which is comparable to the greatest standard deviation across three biological replicates for a single timepoint for this substrate, t=15 min (STDEV = 5)
	U•C																			U•C
																					2	0	0		0	0		0	0		0	0
																					5	3.32074	7.9901		14.4482	10.0631		2.46863	3.52697		-4.64792	-5.93454
																					10	5.98803	4.94596		12.6254	11.5064		4.81589	4.29448		1.79638	0.889606
																					15	10.7109	8.41283		21.0564	19.8823		9.77357	10.0926		1.4394	2.02113
																					30	13.398	5.33689		21.1846	15.3555		14.3346	14.935		7.09395	7.48453
																					45	20.6904	3.90657		27.5399	22.443		19.0436	20.1517		18.651	16.3134
																					60	20.9744	6.54869		29.6865	26.2129		13.2185	13.935		22.1106	20.683
	U•U'	(gels lack ladder lane)																		U•U'
																					2	0	0		0	0		0	0		0	0
																					5	2.21634	3.62939		5.5624	1.54095		4.53605	5.38504		-0.20444	-3.52198
																					10	3.55395	1.80096		5.73001	3.27556		1.10773	2.22149		3.52594	5.46295
																					15	7.40271	3.11084		9.58562	3.30989		9.67523	10.4949		7.43265	3.91795
																					30	13.0832	2.84027		14.4834	8.65868		11.8329	11.8022		15.5758	16.1461
																					45	20.6139	3.12987		21.5733	17.1668		19.7688	17.199		24.7077	23.2676
																					60	25.4095	4.18371		23.6353	17.9818		27.2638	25.9798		29.9096	27.6864

## Sheet: RNA1 "AAUUU" (Fig S1)
RNA sequence 1, target strand "AAUUU"					Reported in Figure S1
	All gels were loaded according to the following map, with a single empty lane just after t=5m or t=10m.																				% Cleaved calculated from each biological replicate (baseline corrected to intensity of empty gel lane, normalized to RNA intensity at t=2 minutes)
	Some gels contain an additional final timepoint, t=75m, which was not used for quantification.																				Average and standard deviation of these values appear in the line plots in Figures 1C, 4B, 4E, and Supplemental Figures 8C and 8E.
	Concentration of dye solution used in first, last, and nsp15-only control lanes varies gel to gel.																				For each biological replicate, % cleaved was calculated in both the Cy5 and Fl channels.
	dye	Ladder	RNA-only control	Nsp15-only control	t=0	t=2m	t=5m	t=10m	t=15m	t=30m	t=45m	t=60m	(t=75m)	dye											Replicate 1			Replicate 2			Replicate 3
																					Timepoint	Average	Standard deviation		Cy5	Fl		Cy5	Fl		Cy5	Fl
	U•U																			U•U
																					2	0	0		0	0		0	0		0	0
																					5	3.24981	3.19109		7.09244	6.09574		3.75393	3.25634		0.620201	-1.31978
																					10	13.5036	5.99079		20.2975	20.1977		13.1385	13.5616		6.05434	7.77202
																					15	13.6635	5.64476		20.4904	19.5726		13.0961	13.9036		6.99941	7.91866
																					30	24.0779	8.42112		30.8938	30.8452		27.3625	28.4501		11.6066	15.3094
																					45	35.6194	8.07194		36.7561	37.1924		41.9779	45.4454		24.365	27.9793
																					60	36.8001	7.99156		43.0218	41.238		39.8034	43.3325		25.0738	28.3312

## Sheet: TRS RNA (Fig 2)
Figure 2, TRS RNA oligos without any 2'-F-U
	All gels were loaded according to the following map, with a single empty lane just after t=5m or t=10m.
	Concentration of dye solution used in first, last, and nsp15-only control lanes varies gel to gel.
	dye	Ladder	RNA-only control	Nsp15-only control	t=0	t=2m	t=5m	t=10m	t=15m	t=30m	t=45m	t=60m	(t=75m)	dye
	U-A
	U•C
	Unpaired U

## Sheet: RNA2 "CGUGC" (Fig 4, S8E)
RNA sequence 2, target strand "CGUGC"					Unpaired and U-A presented in Figure 4.
	All gels were loaded according to the following map, with a single empty lane just after t=5m or t=10m.																				% Cleaved calculated from each biological replicate (baseline corrected to intensity of empty gel lane, normalized to RNA intensity at t=2 minutes)
	Concentration of dye solution used in first, last, and nsp15-only control lanes varies gel to gel.																				Average and standard deviation of these values appear in the line plots in Figures 4B, 4E, and Supplemental Figure 8E
																					For each biological replicate, % cleaved was calculated in both the Cy5 and Fl channels.
	dye	Ladder	RNA-only control	Nsp15-only control	t=0	t=2m	t=5m	t=10m	t=15m	t=30m	t=45m	t=60m	(t=75m)	dye
																									Replicate 1			Replicate 2			Replicate 3
																					Timepoint	Average	Standard deviation		Cy5	Fl		Cy5	Fl		Cy5	Fl
	Unpaired U																			Unpaired U
																					2	0	0		0	0		0	0		0	0
																					5	17.0506	2.91279		19.5621	20.897		16.378	16.7588		16.1197	12.588
																					10	32.3539	4.0512		36.6781	38.2099		29.4054	31.1118		30.0287	28.6895
																					15	38.2391	2.72692		39.2286	41.2136		38.4667	40.3063		36.4219	33.7977
																					30	49.377	1.60444		49.7619	52.1784		48.4815	49.6704		48.6538	47.5158
																					45	52.5046	1.74929		52.9825	55.0786		50.9314	53.7735		51.6725	50.5892
																					60	57.4306	2.63252		58.3284	59.8596		56.5591	60.4121		56.0378	53.3863
	U-A																			U-A
																					2	0	0		0	0		0	0		0	0
																					5	10.2517	0.935435		9.82655	11.006		11.4001	10.0189		10.489	8.7698
																					10	7.16987	5.46328		-0.259272	0.815863		10.5533	12.6381		9.35064	9.92054
																					15	5.29382	9.55744		-9.82545	-2.60258		7.45223	8.9706		13.9731	13.795
																					30	5.03525	13.3155		-14.9452	-8.49347		11.3371	11.1725		17.1379	14.0028
																					45	3.8891	14.367		-17.6553	-10.5973		9.49297	10.6274		15.1619	16.305
																					60	10.9341	3.5376		5.46734	9.176		10.7188	10.7144		14.4773	15.0509

## Sheet: RNA3 "AAUGC" (Fig 4, S8E)
RNA sequence 3, target strand "AAUGC"					Unpaired and U-A presented in Figure 4.
	All gels were loaded according to the following map, with a single empty lane just after t=5m or t=10m.																				% Cleaved calculated from each biological replicate (baseline corrected to intensity of empty gel lane, normalized to RNA intensity at t=2 minutes)
	Some gels contain an additional final timepoint, t=75m, which was not used for quantification.																				Average and standard deviation of these values appear in the line plots in Figures 4B, 4E, and Supplemental Figure 8E
	Concentration of dye solution used in first, last, and nsp15-only control lanes varies gel to gel.																				For each biological replicate, % cleaved was calculated in both the Cy5 and Fl channels.
	dye	Ladder	RNA-only control	Nsp15-only control	t=0	t=2m	t=5m	t=10m	t=15m	t=30m	t=45m	t=60m	(t=75m)	dye											Replicate 1			Replicate 2			Replicate 3
																					Timepoint	Average	Standard deviation		Cy5	Fl		Cy5	Fl		Cy5	Fl
	Unpaired U																			Unpaired U
																					2	0	0		0	0		0	0		0	0
																					5	18.8238	17.4257		9.38632	8.49519		6.69082	5.86411		40.4777	42.0289
																					10	30.1787	17.1328		23.0244	22.5813		16.2198	15.4038		52.1628	51.6803
																					15	36.2112	12.3211		29.7771	28.8876		27.4993	27.0248		53.1945	50.8841
																					30	40.6177	5.94357		38.0369	38.5362		34.612	36.5329		49.4196	46.5683
																					45	45.992	4.2208		45.3824	45.2864		40.5254	43.0895		52.0596	49.6089
																					60	48.0406	4.22669		44.3873	43.434		46.2112	48.2356		54.0884	51.8873
	U-A																			U-A
																					2	0	0		0	0		0	0		0	0
																					5	1.24129	3.95257		-1.4639	-0.120395		-1.22297	-2.26931		6.0101	6.51421
																					10	7.90686	13.8957		-3.17351	-2.4286		0.435359	1.16871		25.8622	25.577
																					15	1.37027	6.96239		-4.41182	-5.78113		-1.79925	0.364376		9.48669	10.3628
																					30	4.69464	7.16659		5.07886	2.62526		-3.49499	-2.09441		12.5982	13.4549
																					45	5.52449	5.7526		1.30772	-1.06285		3.97161	3.819		12.3429	12.7686
																					60	7.07841	8.86134		-2.91252	-5.43357		11.3946	11.0342		14.7903	13.5975

## Sheet: RNA4 "CGUUU" (Figs 4, S8)
RNA sequence 4, target strand "CGUUU"					Unpaired and U-A presented in Figure 4. U•C, U•G, and U•U' presented in Supplemental Figure S4
	All gels were loaded according to the following map, with a single empty lane just after t=5m or t=10m.																				% Cleaved calculated from each biological replicate (baseline corrected to intensity of empty gel lane, normalized to RNA intensity at t=2 minutes)
	Some gels contain an additional final timepoint, t=75m, which was not used for quantification.																				Average and standard deviation of these values appear in the line plots in Figures 4B, 4E, and Supplemental Figures 8C and 8E.
	Concentration of dye solution used in first, last, and nsp15-only control lanes varies gel to gel.																				For each biological replicate, % cleaved was calculated in both the Cy5 and Fl channels.
	dye	Ladder	RNA-only control	Nsp15-only control	t=0	t=2m	t=5m	t=10m	t=15m	t=30m	t=45m	t=60m	(t=75m)	dye											Replicate 1			Replicate 2			Replicate 3
																					Timepoint	Average	Standard deviation		Cy5	Fl		Cy5	Fl		Cy5	Fl
	Unpaired U																			Unpaired U
																					2	0	0		0	0		0	0		0	0
																					5	8.79128	2.97021		7.14961	4.2996		11.9987	11.8631		7.85056	9.58614
																					10	14.1948	3.63418		13.3992	7.60168		17.244	17.5991		14.1099	15.2145
																					15	18.4306	5.24751		19.5791	8.7026		18.4242	17.925		22.7076	23.2452
																					30	28.2586	4.1983		35.4838	23.5109		26.5217	26.0076		27.5715	30.4559
																					45	35.4087	4.77692		42.4208	30.0427		32.8161	31.3199		37.8353	38.0172
																					60	36.6074	5.22974		46.7408	32.9655		36.6189	36.5345		33.1433	33.6414
	U-A																			U-A
																					2	0	0		0	0		0	0		0	0
																					5	13.0828	10.7898		2.65832	0.0843961		11.749	13.3877		26.6588	23.9588
																					10	14.2521	14.5116		9.62713	6.25149		1.74841	2.69882		34.1599	31.0269
																					15	20.8608	4.47313		20.0556	15.2599		17.7095	20.1114		27.5007	24.5276
																					30	21.7674	9.4409		13.1307	10.3931		20.7009	21.0788		33.9148	31.3859
																					45	27.9826	4.54729		26.2716	21.7845		25.8588	28.1182		34.9972	30.8656
																					60	30.9048	6.89238		24.5785	21.4098		31.6813	32.6429		40.3141	34.802
	U•G																			U•G
																					2	0	0		0	0		0	0		0	0
																					5	-0.849036	5.64118		-7.40202	-5.08409		6.008	5.86512		-3.30499	-1.17623
																					10	-7.17209	4.00644		-5.80733	0.179041		-10.7339	-10.2566		-8.12347	-8.29029
																					30	-10.6196	6.51244		-10.746	-2.4255		-6.85629	-7.30637		-16.5963	-19.7869
																					45	1.17486	8.30828		8.78128	14.1738		-1.43877	-3.41912		-4.96635	-6.08169
																					60	-1.482	8.18409		-1.91507	7.12448		5.81361	2.57469		-10.84	-11.6497
	U•C																			U•C
																					2	0	0		0	0		0	0		0	0
																					5	0.29889	5.60995		4.49529	2.64797		5.65445	2.54995		-6.3653	-7.18903
																					10	1.86619	3.06404		4.81084	5.69363		1.13089	-2.48372		2.19241	-0.146908
																					15	3.34135	4.31732		8.09015	8.69349		1.53927	-0.960371		3.81853	-1.13298
																					30	6.35218	3.43427		9.75426	10.6241		6.56545	2.2519		6.0585	2.85885
																					45	8.5766	2.48854		11.1019	11.4687		7.47644	6.42455		9.49867	5.48937
																					60	8.51683	1.68491		9.14759	10.5226		7.25654	8.54399		9.71251	5.91778
	U•U'	(gels lack ladder lane)																		U•U'
																					2	0	0		0	0		0	0		0	0
																					5	1.7666	1.51118		-0.433993	0.402514		3.6176	2.61007		2.51689	1.8865
																					10	-1.32514	5.68998		-9.71057	-7.24825		0.750677	1.52646		3.50245	3.22837
																					15	-3.74816	5.91762		-12.0029	-10.2308		-2.6078	-0.233844		1.76442	0.821985
																					30	1.35069	6.16259		-4.82385	-4.41216		-2.10613	2.4188		9.70599	7.3215
																					45	0.529511	7.85084		-7.17566	-9.14725		-2.04553	4.90656		10.321	6.31792
																					60	1.35987	7.46995		-5.58609	-9.01784		-0.128013	8.00453		8.5999	6.28676

## Sheet: RNA5 "AAUAA" (Fig 4, S8E)
RNA sequence 5, target strand "AAUAA"					Unpaired and U-A presented in Figure 4.
	All gels were loaded according to the following map, with a single empty lane just after t=5m or t=10m.																				% Cleaved calculated from each biological replicate (baseline corrected to intensity of empty gel lane, normalized to RNA intensity at t=2 minutes)
	Some gels contain an additional final timepoint, t=75m, which was not used for quantification.																				Average and standard deviation of these values appear in the line plots in Figures 4B, 4E, and Supplemental Figure 8E
	Concentration of dye solution used in first, last, and nsp15-only control lanes varies gel to gel.																				For each biological replicate, % cleaved was calculated in both the Cy5 and Fl channels.
	dye	Ladder	RNA-only control	Nsp15-only control	t=0	t=2m	t=5m	t=10m	t=15m	t=30m	t=45m	t=60m	(t=75m)	dye											Replicate 1			Replicate 2			Replicate 3
																					Timepoint	Average	Standard deviation		Cy5	Fl		Cy5	Fl		Cy5	Fl
	Unpaired U																			Unpaired U
																					2	0	0		0	0		0	0		0	0
																					5	6.14947	0.828173		5.99288	5.42802		5.19419	6.44822		6.32305	7.5105
																					10	13.3792	2.71149		9.55426	12.2908		12.4268	13.3896		15.1035	17.5103
																					15	15.0748	2.26244		15.1042	17.9177		17.0465	14.8146		11.5482	14.0173
																					30	26.9685	2.15729		24.5625	26.4638		30.234	28.4303		24.8821	27.2384
																					45	35.8593	2.76787		33.3102	36.5573		39.7515	38.3182		33.6007	33.6178
																					60	39.942	3.54082		37.4035	38.9715		45.0038	43.8019		36.9782	37.4933
	U-A																			U-A
																					2	0	0		0	0		0	0		0	0
																					5	0.277939	12.0326		11.2017	8.87428		6.57605	4.98624		-13.7764	-16.1942
																					10	6.10866	2.28688		9.36159	6.75901		6.84985	6.77958		3.54679	3.35514
																					15	5.84608	5.52284		8.31481	10.1604		10.6753	8.27479		-1.21975	-1.12917
																					30	8.44234	3.56697		10.323	10.8954		12.4205	8.78297		4.70217	3.52997
																					45	13.6343	9.37178		23.6555	23.5367		16.7453	11.7678		1.73561	4.36461
																					60	16.9615	4.31412		21.3439	20.3463		20.1052	15.9546		13.1181	10.9012

## Sheet: SL4 (Fig 5)
SL4 hairpin					Presented in Figure 5.
	All gels were loaded according to the following map. Some gels contail single empty lane just after t=5m or t=10m.
	Concentration of dye solution used in first, last, and nsp15-only control lanes varies gel to gel.
	dye	Ladder	RNA-only control	Nsp15-only control	t=0	t=2m	t=5m	t=10m	t=15m	t=30m	t=45m	t=60m	(t=75m)	dye
	Cy5 (red)
	Fl (blue)

## Sheet: SL4-1 (Fig S9)
SL4-1 hairpin					Presented in Supplemental Figure 9.
	All gels were loaded according to the following map, with a single empty lane just after t=5m or t=10m.
	Some gels contain an additional final timepoint, t=75m, which was not used for quantification.
	Concentration of dye solution used in first, last, and nsp15-only control lanes varies gel to gel.
	dye	Ladder	RNA-only control	Nsp15-only control	t=0	t=2m	t=5m	t=10m	t=15m	t=30m	t=45m	t=60m	(t=75m)	dye
	Cy5 (red)
	Fl (blue)

## Sheet: SL4 theoretical masses
SL4 hairpin			Mass Spectrometry data presented in Figure 5F, Supplemental Table 5, and Supplemental Figure 10.
	List of theoretical masses for fragments of the SL4 hairpin, used to identify and assign peaks in mass spectrometry data.
	neutral mass	3' correction	sequence		with Cy5	with FI	with 3'PO4
C84:A131	15511.9		pCUGUGUGGCUGUCACUCGGCUGCAUGCUUAGUGCACUCACGCAGAAAA>p	5'PO4 and 3'PO4	15964.2	16492.4
C84:A130	15102.9	15164.9	pCUGUGUGGCUGUCACUCGGCUGCAUGCUUAGUGCACUCACGCAGAAA	3' cyclic phosphate	15617.2		15635.2
C84:A129	14773.9	14835.8	pCUGUGUGGCUGUCACUCGGCUGCAUGCUUAGUGCACUCACGCAGAA	3' cyclic phosphate	15288.1		15306.1
C84:A128	14444.8	14506.8	pCUGUGUGGCUGUCACUCGGCUGCAUGCUUAGUGCACUCACGCAGA	3' cyclic phosphate	14959.1		14977.1
C84:G127	14115.8	14177.7	pCUGUGUGGCUGUCACUCGGCUGCAUGCUUAGUGCACUCACGCAG	3' cyclic phosphate	14630		14648
C84:A126	13770.7	13832.7	pCUGUGUGGCUGUCACUCGGCUGCAUGCUUAGUGCACUCACGCA	3' cyclic phosphate	14285		14303
C84:C125	13441.7	13503.6	pCUGUGUGGCUGUCACUCGGCUGCAUGCUUAGUGCACUCACGC	3' cyclic phosphate	13955.9		13973.9
C84:G124	13136.6	13198.6	pCUGUGUGGCUGUCACUCGGCUGCAUGCUUAGUGCACUCACG	3' cyclic phosphate	13650.9		13668.9
C84:C123	12791.6	12853.5	pCUGUGUGGCUGUCACUCGGCUGCAUGCUUAGUGCACUCAC	3' cyclic phosphate	13305.8		13323.8
C84:A122	12486.5	12548.5	pCUGUGUGGCUGUCACUCGGCUGCAUGCUUAGUGCACUCA	3' cyclic phosphate	13000.8		13018.8
C84:C121	12157.5	12219.4	pCUGUGUGGCUGUCACUCGGCUGCAUGCUUAGUGCACUC	3' cyclic phosphate	12671.7		12689.7
C84:U120	11852.4	11914.4	pCUGUGUGGCUGUCACUCGGCUGCAUGCUUAGUGCACU	3' cyclic phosphate	12366.7		12384.7
C84:C119	11546.4	11608.4	pCUGUGUGGCUGUCACUCGGCUGCAUGCUUAGUGCAC	3' cyclic phosphate	12060.7		12078.7
C84:A118	11241.4	11303.3	pCUGUGUGGCUGUCACUCGGCUGCAUGCUUAGUGCA	3' cyclic phosphate	11755.6		11773.6
C84:C117	10912.3	10974.3	pCUGUGUGGCUGUCACUCGGCUGCAUGCUUAGUGC	3' cyclic phosphate	11426.6		11444.6
C84:G116	10607.3	10669.2	pCUGUGUGGCUGUCACUCGGCUGCAUGCUUAGUG	3' cyclic phosphate	11121.5		11139.5
C84:U115	10262.2	10324.2	pCUGUGUGGCUGUCACUCGGCUGCAUGCUUAGU	3' cyclic phosphate	10776.5		10794.5
C84:G114	9956.22	10018.2	pCUGUGUGGCUGUCACUCGGCUGCAUGCUUAG	3' cyclic phosphate	10470.5		10488.5
C84:A113	9611.17	9673.12	pCUGUGUGGCUGUCACUCGGCUGCAUGCUUA	3' cyclic phosphate	10125.4		10143.4
C84:U112	9282.12	9344.07	pCUGUGUGGCUGUCACUCGGCUGCAUGCUU	3' cyclic phosphate	9796.35		9814.37
C84:U111	8976.09	9038.05	pCUGUGUGGCUGUCACUCGGCUGCAUGCU	3' cyclic phosphate	9490.33		9508.34
C84:C110	8670.07	8732.02	pCUGUGUGGCUGUCACUCGGCUGCAUGC	3' cyclic phosphate	9184.3		9202.32
C84:G109	8365.03	8426.98	pCUGUGUGGCUGUCACUCGGCUGCAUG	3' cyclic phosphate	8879.26		8897.27
C84:U108	8019.98	8081.93	pCUGUGUGGCUGUCACUCGGCUGCAU	3' cyclic phosphate	8534.22		8552.23
C84:A107	7713.95	7775.91	pCUGUGUGGCUGUCACUCGGCUGCA	3' cyclic phosphate	8228.19		8246.2
C84:C106	7384.9	7446.86	pCUGUGUGGCUGUCACUCGGCUGC	3' cyclic phosphate	7899.14		7917.15
C84:G105	7079.86	7141.81	pCUGUGUGGCUGUCACUCGGCUG	3' cyclic phosphate	7594.1		7612.11
C84:U104	6734.81	6796.77	pCUGUGUGGCUGUCACUCGGCU	3' cyclic phosphate	7249.05		7267.06
C84:C103	6428.79	6490.74	pCUGUGUGGCUGUCACUCGGC	3' cyclic phosphate	6943.03		6961.04
C84:G102	6123.75	6185.7	pCUGUGUGGCUGUCACUCGG	3' cyclic phosphate	6637.98		6656
C84:G101	5778.7	5840.65	pCUGUGUGGCUGUCACUCG	3' cyclic phosphate	6292.94		6310.95
C84:C100	5433.65	5495.61	pCUGUGUGGCUGUCACUC	3' cyclic phosphate	5947.89		5965.9
C84:U99	5128.61	5190.57	pCUGUGUGGCUGUCACU	3' cyclic phosphate	5642.85		5660.86
C84:C98	4822.59	4884.54	pCUGUGUGGCUGUCAC	3' cyclic phosphate	5336.82		5354.84
C84:A97	4517.55	4579.5	pCUGUGUGGCUGUCA	3' cyclic phosphate	5031.78		5049.79
C84:C96	4188.49	4250.45	pCUGUGUGGCUGUC	3' cyclic phosphate	4702.73		4720.74
C84:U95	3883.45	3945.41	pCUGUGUGGCUGU	3' cyclic phosphate	4397.69		4415.7
C84:G94	3577.43	3639.38	pCUGUGUGGCUG	3' cyclic phosphate	4091.67		4109.68
C84:U93	3232.38	3294.34	pCUGUGUGGCU	3' cyclic phosphate	3746.62		3764.63
C84:C92	2926.36	2988.31	pCUGUGUGGC	3' cyclic phosphate	3440.59		3458.6
C84:G91	2621.31	2683.27	pCUGUGUGG	3' cyclic phosphate	3135.55		3153.56
C84:G90	2276.27	2338.22	pCUGUGUG	3' cyclic phosphate	2790.5		2808.52
C84:U89	1931.22	1993.17	pCUGUGU	3' cyclic phosphate	2445.46		2463.47
C84:G88	1625.19	1687.15	pCUGUG	3' cyclic phosphate	2139.43		2157.44
C84:U87	1280.15	1342.1	pCUGU	3' cyclic phosphate	1794.39		1812.4
C84:G86	974.123	1036.08	pCUG	3' cyclic phosphate	1488.36		1506.37
C84:U85	629.076	691.031	pCU	3' cyclic phosphate	1143.31		1161.32
C84:C84	323.051	385.006	pC	3' cyclic phosphate	837.289		855.299
		correction				with FI
U85:A131	15126.9	15126.9	UGUGUGGCUGUCACUCGGCUGCAUGCUUAGUGCACUCACGCAGAAAAp	5'OH		15655.1
G86:A131	14820.9	14820.9	GUGUGGCUGUCACUCGGCUGCAUGCUUAGUGCACUCACGCAGAAAAp	5'OH		15349.1
U87:A131	14475.9	14475.9	UGUGGCUGUCACUCGGCUGCAUGCUUAGUGCACUCACGCAGAAAAp	5'OH		15004
G88:A131	14169.8	14169.8	GUGGCUGUCACUCGGCUGCAUGCUUAGUGCACUCACGCAGAAAAp	5'OH		14698
U89:A131	13824.8	13824.8	UGGCUGUCACUCGGCUGCAUGCUUAGUGCACUCACGCAGAAAAp	5'OH		14352.9
G90:A131	13518.8	13518.8	GGCUGUCACUCGGCUGCAUGCUUAGUGCACUCACGCAGAAAAp	5'OH		14046.9
G91:A131	13173.7	13173.7	GCUGUCACUCGGCUGCAUGCUUAGUGCACUCACGCAGAAAAp	5'OH		13701.9
C92:A131	12828.7	12828.7	CUGUCACUCGGCUGCAUGCUUAGUGCACUCACGCAGAAAAp	5'OH		13356.8
U93:A131	12523.6	12523.6	UGUCACUCGGCUGCAUGCUUAGUGCACUCACGCAGAAAAp	5'OH		13051.8
G94:A131	12217.6	12217.6	GUCACUCGGCUGCAUGCUUAGUGCACUCACGCAGAAAAp	5'OH		12745.8
U95:A131	11872.6	11872.6	UCACUCGGCUGCAUGCUUAGUGCACUCACGCAGAAAAp	5'OH		12400.7
C96:A131	11566.5	11566.5	CACUCGGCUGCAUGCUUAGUGCACUCACGCAGAAAAp	5'OH		12094.7
A97:A131	11261.5	11261.5	ACUCGGCUGCAUGCUUAGUGCACUCACGCAGAAAAp	5'OH		11789.6
C98:A131	10932.4	10932.4	CUCGGCUGCAUGCUUAGUGCACUCACGCAGAAAAp	5'OH		11460.6
U99:A131	10627.4	10627.4	UCGGCUGCAUGCUUAGUGCACUCACGCAGAAAAp	5'OH		11155.6
C100:A131	10321.4	10321.4	CGGCUGCAUGCUUAGUGCACUCACGCAGAAAAp	5'OH		10849.5
G101:A131	10016.3	10016.3	GGCUGCAUGCUUAGUGCACUCACGCAGAAAAp	5'OH		10544.5
G102:A131	9671.29	9671.29	GCUGCAUGCUUAGUGCACUCACGCAGAAAAp	5'OH		10199.4
C103:A131	9326.24	9326.24	CUGCAUGCUUAGUGCACUCACGCAGAAAAp	5'OH		9854.39
U104:A131	9021.2	9021.2	UGCAUGCUUAGUGCACUCACGCAGAAAAp	5'OH		9549.35
G105:A131	8715.17	8715.17	GCAUGCUUAGUGCACUCACGCAGAAAAp	5'OH		9243.33
C106:A131	8370.13	8370.13	CAUGCUUAGUGCACUCACGCAGAAAAp	5'OH		8898.28
A107:A131	8065.09	8065.09	AUGCUUAGUGCACUCACGCAGAAAAp	5'OH		8593.24
U108:A131	7736.03	7736.03	UGCUUAGUGCACUCACGCAGAAAAp	5'OH		8264.19
G109:A131	7430.01	7430.01	GCUUAGUGCACUCACGCAGAAAAp	5'OH		7958.16
C110:A131	7084.96	7084.96	CUUAGUGCACUCACGCAGAAAAp	5'OH		7613.12
U111:A131	6779.92	6779.92	UUAGUGCACUCACGCAGAAAAp	5'OH		7308.07
U112:A131	6473.9	6473.9	UAGUGCACUCACGCAGAAAAp	5'OH		7002.05
A113:A131	6167.87	6167.87	AGUGCACUCACGCAGAAAAp	5'OH		6696.03
G114:A131	5838.82	5838.82	GUGCACUCACGCAGAAAAp	5'OH		6366.97
U115:A131	5493.77	5493.77	UGCACUCACGCAGAAAAp	5'OH		6021.93
G116:A131	5187.75	5187.75	GCACUCACGCAGAAAAp	5'OH		5715.9
C117:A131	4842.7	4842.7	CACUCACGCAGAAAAp	5'OH		5370.85
A118:A131	4537.66	4537.66	ACUCACGCAGAAAAp	5'OH		5065.81
C119:A131	4208.61	4208.61	CUCACGCAGAAAAp	5'OH		4736.76
U120:A131	3903.57	3903.57	UCACGCAGAAAAp	5'OH		4431.72
C121:A131	3597.54	3597.54	CACGCAGAAAAp	5'OH		4125.69
A122:A131	3292.5	3292.5	ACGCAGAAAAp	5'OH		3820.65
C123:A131	2963.45	2963.45	CGCAGAAAAp	5'OH		3491.6
G124:A131	2658.41	2658.41	GCAGAAAAp	5'OH		3186.56
C125:A131	2313.36	2313.36	CAGAAAAp	5'OH		2841.51
A126:A131	2008.32	2008.32	AGAAAAp	5'OH		2536.47
G127:A131	1679.27	1679.27	GAAAAp	5'OH		2207.42
A128:A131	1334.22	1334.22	AAAAp	5'OH		1862.37
A129:A131	1005.17	1005.17	AAAp	5'OH		1533.32
A130:A131	676.114	676.114	AAp	5'OH		1204.27
A131:A131	347.062	347.062	Ap	5'OH		875.215

[truncated: 1 more sheets: SL4-1 theoretical masses]
